# Supplementary material for: Variation characteristics of stress distribution in the subchondral bone of the knee joint of judo athletes with long-term stress changes
Source: Front Endocrinol (Lausanne). 2023 Jan 24;13:1082799. doi: 10.3389/fendo.2022.1082799 (PMC9909959; doi:10.3389/fendo.2022.1082799)
Supplement: Supplementary file 1 [file DataSheet_1.zip]

Archive with 2 entries (2 files):
- distribution pattern of high density area in knee.pdf
- supplement material-figure 1 CT image of total low limbs in CTOAM.png
